# Supplementary material for: Design of the performance outcome scoring template (POS-T) with example application on CO2 emissions reduction amongst 36 OECD member countries
Source: Sci Rep. 2022 Mar 15;12:4404. doi: 10.1038/s41598-022-08368-w (PMC8924175; doi:10.1038/s41598-022-08368-w)
Supplement: Supplementary file 1 — Supplementary Information 1. [file 41598_2022_8368_MOESM1_ESM.r]

#############################################################################################
# Performance Outcome Scoring Template (POS-T) 
#############################################################################################
# User set-up and instruction guide

# Part 1: Definitions and data storage description
# Part 2: R Libraries required
# Part 3: Data File destinations and directory locations (set-up)
# Part 4: Functions

# The code descriptions relate to the OECD example data. 
# Definitions provided in 'Part 1' relate to the function names used in 'Part 4' of the code.
# Some functions rely on the input of user-defined settings described and required in 'Part 3'.
# The code can be applied to any data set structured in two separate xlsx-files by the following set-up instructions:


##############################################################################################
# Part 1: Definitions and data storage description
##############################################################################################
# xlsx-file 1
# @@@ file_data @@@
# The xlsx-file with the foundation data requires eight columns with the following headers:
# (The file must be ordered by column "Rank_reference" lowest - highest)
# 
#   ID                     - Unique identification number of each Item
#                            OECD example: Numbers 1-36
#   Item                   - The name of each entity (should not contain spaces)
#                            OECD example: Country-name 
#   Achievement_reference  - The reference to which the output should be compared
#                            OECD example: Average annual emissions per-capita over the period 1996-2005
#   Achievement_sd         - Standard deviation of achievement reference scores over the reference period
#                            OECD example: Annual emissions variation per-capita over the period 1996-2005
#   n                      - The number of items upon which the SD is based
#                            OECD example: n=10 values/years (except for Israel where n=5)
#   Achievement_output     - The achievement output by each item
#                          - OECD example: Emissions per-capita for each country in year 2015
#   Rank_reference         - The reference to which the final rank will be compared
#                            OECD example: The rank of countries based on the achievement references
#   Rank_output            - The final rank
#                            OECD example: The rank of countries at year 2015 based on the achievement output
# 
# xlsx-file 2
# @@@ file_ranking @@@
# The xlsx-file with the ranks and corresponding reference-scores requires three columns with headers:
# (The file will be used to calculate scores when a lower ranked item outperforms a higher ranked item)
# (The file must be ordered by column "Rank" lowest - highest)
# 
#   Item             - The name of each entity (should not contain spaces)
#                      OECD example: Country-name 
#   Rank             - The rank_reference
#                      OECD example: The rank of countries based on the average annual emissions per-capita over the period 1996-2005
#   Reference_score  - The score used to rank the items from 1 (best) to X (last). Rank No.1 (best) may be the highest OR lowest reference score.
#                      OECD example: Average annual emissions per-capita over the period 1996-2005. Rank No. 1 = lowest emissions score
#  
# 
# @@@ 1a. file_fig2 @@@
# The directory location to where the rank and simulation figures will be saved (equivalent to figures 2 a and b from the example data)
#   
# @@@ 1b. file_POST_I @@@
# The directory location to where the POST-I and relevant summary data will be saved
#   
# @@@ 2. rankref_min and rankref_max @@@
# Practical lower and upper reference limits. To establish a cohort range for consistent future comparative evaluations.
#
# @@@ 3. Ranking table scores and Output scores @@@
# Based on the circumstances of the industry being evaluated:
# 3a. Does the scale used to rank the entities have the 'best' rank as the lowest number? (e.g. OECD emissions data = 'TRUE' where best rank = '1')
# 3b. Is the raw achievement and reference output score 'better' if lower? (e.g. OECD emissions data = 'TRUE' vs Pole Vault height = 'FALSE')
#
# @@@ 4. nsim @@@
# specify number of simulations that should be used (default is 10,000)
#
# @@@ 5. Standard deviation selection @@@
# Choose between individual entity standard deviations vs a pooled cohort standard deviation to use in the simulation process
#
# @@@ 6. Optional component Weighting @@@
# An optional component of POS-T Step 4. For equal weighting between entities select '1' and '1'
#
# @@@ 7. Axes labeling @@@
# Manual entry of preferred axes titles for the output figures (equivalent to figure 2 a and b)
#
# @@@ 8. Generate Links @@@
# Manually enter the file names for the figures and tables generated from the code


#############################################################################################
# Part 2: R Libraries required
#############################################################################################
library(ggplot2)
library(doBy)
library(xlsx)
library(reshape2)
#############################################################################################


#############################################################################################
# Part 3: Data File destinations (set-up)
#############################################################################################
# Un-comment this line to replicate exact results from paper
# set.seed(1234)

# 1. Specify the folder where files are stored
directory <- "C:/.../MyProjectFolder/"

# 2. Specify the lower and upper reference limiters (will be used in linear transformation to transformed rank scores of range [1, 100])
upper_ref_value <- 26
lower_ref_value <- 4

# 3a. If lower ranking table scores are considered better
lower_reference_scores_are_better <- TRUE

# 3b. If lower achievement output scores are considered better
lower_output_scores_are_better <- TRUE

# 4. Specify number of simulations
nsim <- 10000

# 5. Should SD for individual items be used (TRUE) or pooled SD (FALSE)
use_individual_SD <- TRUE

# 6. Weighting (equal weights are default), will be used in Eq 11.
wA <- 1
wR <- 1

# 7. Specify labels of axes to Figure 2
fig2a_x_axis_label <- "Rank-order according to emissions output average (1996 - 2005)"
fig2a_2nd_y_axis_label <- "CO2 Emission per capita (tonnes)"
fig2b_x_axis_label <- "Country"


##########   ##########
# 8. Automatically generated links to files ("OECD" added for example)

# Generate link to file with foundation data
file_data      <- paste0(directory, "OECD foundation data.xlsx")

# Generate link to file with original rank and Reference_score
file_ranking   <- paste0(directory, "OECD ranking data.xlsx")

# Generate link to where 'Figure' should be saved
file_fig2 <- paste0(directory, "OECD Figure.jpg")

# Generate link to where the POS should be saved
file_POS <- paste0(directory, "OECD POS.xlsx")
##########   ##########

#############################################################################################


#############################################################################################
# Part 4: Functions
#############################################################################################

#######################################
# Calculate the Rank_score_output for each item
#######################################
get_Rank_score_output <- function(dat) {
  n_items <- nrow(dat)
  delta <- matrix(NA, nrow=n_items, ncol=n_items)
  for (i in 1:n_items) {
    for (j in 1:n_items) {
      
      if(i!=j) {
        
        # Equation (2)
        if (dat$Rank_output[i] <= dat$Rank_output[j]) { # if item i is better (or equal) than item j
          delta[i,j] <- dat$Transformed_rank_score[j]/dat$Transformed_rank_score[i]
        } else {
          delta[i,j] <- 0
        }
        
      } else { # if i==j
        delta[i,j] <- 0
      }
    }
  }
  
  # Equation (1)
  Rank_score_output <- rowSums(delta, na.rm=TRUE) # Return the sum of scores accumulated by beating other items
  
  return(Rank_score_output)
}


#######################################
# Simulate results and returns simulated score of Rank_score_outputs
#######################################
simulate_results <- function(nsim, dat){
  
  # Setup sim_dat which is iteratively used to store simulated outputs
  n_items <- nrow(dat)
  sim_dat <- data.frame(matrix(rep(NA, n_items*3), nrow=n_items, ncol=3))
  names(sim_dat) <- c("achievement", "position", "Transformed_rank_score")
  sim_dat$Transformed_rank_score <- dat$Transformed_rank_score
  
  # Get sd
  if(use_individual_SD) {
    # The sd item by item
    sd <- dat$Achievement_sd
  }
  else {
    # The pooled sd
    sd <- sqrt(sum((dat$n-1)*(dat$Achievement_sd^2))/sum(dat$n-1))
  }
  
  # Here will all the simulated Rank_score_output-scores be stored
  sim_Rank_score_output <- NULL
  
  # Run the simulations
  for (s in 1:nsim) {
    
    # Simulate achievement
    sim_dat$achievement <- dat$Achievement_reference+sd*rnorm(n_items)  
    
    # Find the corresponding Rank_output
    sim_dat$Rank_output <- rank(-signum*sim_dat$achievement)
    
    # Get scores based on the simulated performances
    sim_Rank_score_output <- rbind(sim_Rank_score_output, get_Rank_score_output(sim_dat))
  }
  
  return(sim_Rank_score_output)
}
#############################################################################################


####################################################################################################################
# POS-T Step 1 - Components and Parameters
####################################################################################################################
# Decisions made before the study of what data to examine and measure, then the data is loaded.
# * df                  The data with outcomes and reference-values to which consideration is taken in evaluation.
# * df_rank2references  The data with ranks and corresponding reference-scores.

#############################################################################################
# Read the data
#############################################################################################
# Read data (outcomes and reference-values)
df <- read.xlsx(file_data, sheetIndex=1)

n_items <- nrow(df)

# Read the ranks and reference-scores
df_rank2references <- read.xlsx(file_ranking, 
                         sheetIndex=1, 
                         rowIndex = c(1:(n_items+1)), 
                         colIndex=c(1,2,3),
                         header=TRUE)
names(df_rank2references) <- c("Item", "Rank", "Reference_score")
#############################################################################################


####################################################################################################################
# POS-T Step 2 - Component Outputs (performance metrics from each component)
####################################################################################################################


########################################
# Achievement performance metrics (all given by available data)
# * df$Achievement_output     The achievement item by item
# * df$Achievement_reference  The reference-achievement item by item
# * df$Achievement_sd         The standard deviation among achievement references item by item


########################################
# Rank performance metrics
# * df$Rank_output            The rank based on Achievement_output (by available data)
# * df$Rank_reference         The reference of, for example, expected rank, item by item (by available data)
# * df$Transformed_rank_score A rank-score in interval 1-100 where higher score is associated with better Rank_reference (calculated based on Reference_score from available data)
# * df$Rank_score_reference   A reference, item by item, calculated as a median of simulations of potential outcomes.
# * df$Rank_score_deviation   A measure of deviation form the Rank_score_reference, item by item.


# Transform rank-scores before competition to scale 1-100 (using function f(R) = k*R + m, where R is the Rank_reference)
k <- (100 - 1) / (lower_ref_value - upper_ref_value)
m <- 100 - k*lower_ref_value
df$Transformed_rank_score <- k*df_rank2references$Reference_score + m


# Set direction of output scores (are lower or lower output scores better?), signum is used in equation 5 (in simulations)
if(lower_output_scores_are_better) {
  signum <- -1
} else {
  signum <- 1
}


# Equations (1) and (2)
df$Rank_score_output <- get_Rank_score_output(df)

# Run the simulations
sim_Rank_score_output <- simulate_results(nsim, df)

# Get the 16th and 84th percentiles, entity by entity, from the simulations
sim_quantiles <- apply(as.data.frame(sim_Rank_score_output), 2, function(x) quantile(x, c(.16, .84)))


# Rank Reference, Equation (3)
df$Rank_score_reference <- apply(as.data.frame(sim_Rank_score_output), 2, function(x) median(x))

# Rank Deviation (potential deviations), Equation (4)
sim_dev_up <- sim_quantiles[2,] - df$Rank_score_reference
sim_dev_lo <- df$Rank_score_reference - sim_quantiles[1,]
dev_pooled <- mean(c(sim_dev_lo, sim_dev_up)) # If the reference should be 0, use the average from all other items' deviations

Rank_score_output_dev <- df$Rank_score_output - df$Rank_score_reference # Used to see direction of deviation

# Find the correct Rank_score_deviation
for (i in 1:n_items){
  if(Rank_score_output_dev[i]<0 & sim_dev_lo[i]>0)  {df$Rank_score_deviation[i] <- sim_dev_lo[i]}
  if(Rank_score_output_dev[i]<0 & sim_dev_lo[i]==0) {df$Rank_score_deviation[i] <- dev_pooled}
  if(Rank_score_output_dev[i]>0 & sim_dev_up[i]>0)  {df$Rank_score_deviation[i] <- sim_dev_up[i]}
  if(Rank_score_output_dev[i]>0 & sim_dev_up[i]==0) {df$Rank_score_deviation[i] <- dev_pooled}
  if(Rank_score_output_dev[i]==0)                   {df$Rank_score_deviation[i] <- 1} # In case of no deviation, the size of deviation does not matter
}


####################################################################################################################
# POS-T Step 3 - Component indicators (normalised component outputs)
####################################################################################################################
# Standardized measures of Achievement and Rank-score

# Equation (5)
df$z_Achievement_output <- signum * (df$Achievement_output - df$Achievement_reference) / df$Achievement_sd 

# Equation (6)
df$z_Rank_score_output <- (df$Rank_score_output - df$Rank_score_reference) / df$Rank_score_deviation
####################################################################################################################


####################################################################################################################
# POS-T Step 4 - Composite Indicator
####################################################################################################################
# Calculation of the POST-I

# Equation (9)
MA <- mean(df$z_Achievement)

# Equation (10)
MR <- mean(df$z_Rank_score_output)

# Equation (7)
df$cA <- df$z_Achievement - MA

# Equation (8)
df$cR <- df$z_Rank_score_output - MR

# Equation (11)
df$POS <- (wA*df$cA + wR*df$cR)/(wA+wR) + MA
#############################################################################################


#############################################################################################
# Save the POS into excel
#############################################################################################
report <- data.frame(df$Item,
                     df$Achievement_output,
                     df$Rank_output,
                     df$z_Achievement, # Eq 5
                     df$z_Rank_score_output, # Eq 6
                     df$POS) # Eq 11
names(report) <- c("Item",
                   "Achievement",
                   "Final rank",
                   "Z Achievement (Eq 5)",
                   "Z Rank score output (Eq 6)",
                   "POS")
write.xlsx(report,
          file_POS,
          row.names = FALSE)
#############################################################################################

#############################################################################################
# Set up an extended report (to examine details of result)
#############################################################################################
report_Table2 <- data.frame(df$Item,
                            
                            # Step 2
                            df$Achievement_output,
                            df$Achievement_reference,
                            df$Achievement_sd,
                            df$Rank_output,
                            df$Rank_reference,
                            df$Transformed_rank_score,
                            df$Rank_score_output, # Eq 1
                            df$Rank_score_reference, # Eq 3
                            df$Rank_score_deviation, # Eq 4
                            
                            # Step 3
                            df$z_Achievement, # Eq 5
                            df$z_Rank_score_output, # Eq 6
                            
                            # Step 4
                            df$POS, # Eq 11
                            
                            # Additional scores
                            df$cA, # Eq 7
                            df$cR, # Eq 8
                            
                            sim_dev_lo,
                            sim_dev_up
)
names(report_Table2) <- c("Item",
                          
                          # Step 2
                          "Achievement output (result)",
                          "Achievement reference",
                          "Achievement std.dev",
                          "Rank output (result)",
                          "Rank reference",
                          "Transformed rank score (precompetition)",
                          "Rankscore output (Eq 1)",
                          "Rankscore reference (Eq 3)",
                          "Rankscore deviation (Eq 4)",
                          
                          # Step 3
                          "Z Achievement (Eq 5)",
                          "Z Rank score output (Eq 6)",
                          
                          # Step 4
                          "POS (Eq 11)",
                          
                          # Additional scores
                          "cA (Eq 7)",
                          "cR (Eq 8)",
                          
                          "simulated deviation lo",
                          "simulated deviation up")
write.xlsx(report_Table2,
            paste0(substr(file_POS, 1, nchar(file_POS)-5),"_extendedd",".xlsx"),
            row.names = FALSE)
#############################################################################################################


#############################################################################################################
# POS-T Figure 2a.
#############################################################################################################
# Find the linear relation between Transformed rank-score (shown a 1st y-axis) and Reference score (shown as 2nd y-axis)
# by calculating k and m (in linear relation y=kx+m)
k2 <- (lower_ref_value - upper_ref_value) / (100 - 1)
m2 <- lower_ref_value - k2*100
breaks_2nd_y_axis <- round(c(k2*0+m2, k2*25+m2, k2*50+m2, k2*75+m2, k2*100+m2), 1)
fig2a <- ggplot(df[order(df$Rank_reference),], aes(x=Rank_reference, y=Transformed_rank_score)) +
  geom_point(shape=1) +
  theme(text = element_text(size = 15)) +
  scale_x_continuous(name=fig2a_x_axis_label) +
  scale_y_continuous(name="Transformed rank-score f(ρ)",
                     sec.axis = sec_axis(x2 ~ . *k2+m2, name=fig2a_2nd_y_axis_label, breaks=breaks_2nd_y_axis),
                     limits = c(0,100))
#############################################################################################################

#############################################################################################################
# POS-T Figure 2b.
#############################################################################################################
sim_Rank_score_output_long <- melt(sim_Rank_score_output)
names(sim_Rank_score_output_long) <- c("Simulation_nr", "Item_nr", "Rank_score_output")
sim_Rank_score_output_long$Item_nr <- as.factor(sim_Rank_score_output_long$Item_nr)
sim_Rank_score_output_long$Name <- rep(as.character(df$Item), each=nsim)

fig2b <- ggplot(sim_Rank_score_output_long, aes(x=Item_nr, y=Rank_score_output, group=Item_nr, color=Item_nr)) + 
  geom_boxplot(colour = "black", outlier.size=0) +
  geom_point(alpha=0.3, position="jitter") +
  theme(text = element_text(size = 15)) +
  scale_x_discrete(name=fig2b_x_axis_label,
                   breaks=levels(sim_Rank_score_output_long$Item_nr),
                   labels=unique(sim_Rank_score_output_long$Name)) +
  scale_y_continuous(name="Simulated rank-score") +
  theme(legend.position="none",
        axis.text.x = element_text(angle=45, size=12, hjust = 1))
#############################################################################################################

#############################################################################################################
# Save Figure
#############################################################################################################
 ggsave(filename = file_fig2,
        plot = gridExtra::grid.arrange(fig2a, fig2b,
                                       nrow = 2),
        width = 300,
        height = 200,
        units = "mm",
        dpi=300)
#############################################################################################################
